# Supplementary material for: Transcriptional programs of Pitx2 and Tfap2a/Tfap2b controlling lineage specification of mandibular epithelium during tooth initiation
Source: PLoS Genet. 2024 Jul 25;20(7):e1011364. doi: 10.1371/journal.pgen.1011364 (PMC11302917; doi:10.1371/journal.pgen.1011364)
Supplement: S1 Table — Columns A-C: domain specific genes for dorsal/posterior domain epithelium; dental lamina; and ventral/aboral domain epithelium. Columns D-F: domain enriched genes for dorsal/posterior domain epithelium; dental lamina; and ventral/aboral domain epithelium. (XLSX) [file pgen.1011364.s012.xlsx]

## Sheet: E115_LI_WT_domains_DEG_padj001_
Posterior Domain Epithelium Specific	Dental Lamina Specific	Aboral Domain Epithelium Specific	Posterior Domain Epithelium Enriched	Dental Lamina Enriched	Aboral Domain Epithelium Enriched
Aldh1a7	Abca9	Ahnak	2310022B05Rik	1700003E16Rik	A630073D07Rik
Amot	Armh4	Aldh3b2	Aco1	1700031F05Rik	Abcg1
Anxa8	Ascl4	Boc	Acvr2b	1700128F08Rik	Ablim1
Cd151	Ascl5	Cacng4	Adamts18	2410004P03Rik	Adamtsl2
Cldn4	Bmp2	Ccdc3	Aig1	2610005L07Rik	Adgrg3
Cmtm8	Cadm1	Cdon	Aldoa	4930407I10Rik	Adh6b
Dapl1	Ccdc170	Cib2	Amt	4930455H04Rik	Ahr
Dhrs3	Cyp26a1	Cnih2	Ank	4930512M02Rik	Akap17b
Dmrta2	Dclre1b	Cobll1	Apeh	4931428L18Rik	Akap9
Eps8l2	Ddhd1	Col12a1	Arhgap25	4933400A11Rik	Ankrd52
F3	Dglucy	Col17a1	Arl4c	4933427D14Rik	Anpep
Fam210b	Dsc3	Crabp1	Atp2c2	9530053A07Rik	Anxa9
Fam3c	Epha4	Cxcl14	Avpi1	9930111J21Rik1	Apcdd1
Foxa1	Evx1	Dkk2	Barx2	9930111J21Rik2	Apoc1
Foxa2	Fgf8	Dnajc1	Bckdk	A430033K04Rik	Arg1
Foxe1	Fgf9	Elf4	Capn6	A530064D06Rik	Arhgap22
Fxyd3	Fstl4	Emp1	Capns1	A630073D07Rik	Arhgdib
Gm10036	Gm10925	Exoc3l4	Carhsp1	A630089N07Rik	Arhgef3
H2ac12	Has3	Fzd10	Cdkn1c	Abca13	Arhgef9
H2ac7	Irx1	Gabrp	Cgnl1	Abca14	Atp2c2
Igfbp5	Lgi4	Gas1	Chchd10	Abcc12	Atrx
Isoc1	Minar2	Gjb2	Chl1	Abcg1	Atxn10
Itga3	Notum	Gjb6	Ckb	Abcg4	Axin2
Lrig1	Phlda1	H2-D1	Cldn9	Abhd16b	Bdh1
Mgp	Pitx2	Hapln1	Col2a1	Acad9	Bdkrb2
Nek6	Prss23	Hic1	Col9a2	Acot3	Bnc2
Plagl1	Ptprm	Irx3	Cotl1	Acot7	Bspry
Pon2	Rragd	Irx4	Crb3	Acta2	Calcoco2
Prss22	Slitrk6	Irx5	Crip1	Adam25	Caps2
Sfrp1	Sp6	Kcnj2	Crlf1	Adamts2	Card10
Slc2a12	Srd5a1	Kcnq4	Csrp2	Adamtsl2	Castor1
Th	St8sia5	Kitl	Cxcl12	Adgrg3	Cdk15
Trim3	Tafa4	Klhl13	Cxxc4	Adh6b	Cdkn1c
Uhrf1bp1l	Tmtc1	Krt5	Dalrd3	Agxt2	Cds1
Usp13	Vwc2	Lgals7	Dkk3	AI854703	Cfap97
Wfdc2	Zfp536	Limch1	Dlk2	Akap3	Chchd10
		Lmo1	Dmrt2	Amer3	Chd4
		Lmx1b	Dmrtb1	Amhr2	Cited4
		Magea9	Dusp6	Angptl7	Ckb
		Mras	Dynll2	Ankrd52	Cldn3
		Msx2	Efcab1	Ano3	Cpne8
		Nebl	Egfl6	Ano4	Crabp2
		Ngf	Eif4ebp1	Aoc1l2	Crispld2
		Nr2e3	Eif4ebp3	Apcdd1	Dab1
		Nrarp	Fam174b	Aph1c	Dclre1c
		Otx1	Farp1	Apobr	Dgki
		Pcp4l1	Fastkd3	Apol10a	Dlk2
		Piezo2	Fbln5	Aqp1	Dlx3
		Plk2	Fndc1	Arid5a	Duxf3
		Plxna2	Foxc1	Arid5b	Efna5
		Prag1	Foxo1	Arl14epl	Efnb2
		Rhov	Foxp1	Atg2a	Egfem1
		Robo2	Foxp4	Atg2b	Ehd1
		Rprml	Fzd4	Atp1a2	Ell2
		S100a11	Galnt18	Atp1b1	Eva1b
		Samd5	Gapdh	Atp8b3	Fah
		Sema3a	Gli1	Avpr1b	Farp1
		Skap2	Gm12918	Bag3	Fbln5
		Skida1	Gm1673	BC061237	Fgfr2
		Slc2a3	Gm266	Bdh1	Fgr
		Soga3	Gpx2	Bglap3	Galnt16
		Stard8	Gstt1	Bpifb1	Galnt18
		Svil	Gtf2ird1	C1qtnf7	Gdf6
		Tfap2a	H2ac13	C2cd4c	Gimap9
		Tfap2b	Hadh	Cabp2	Gja1
		Tmem132c	Hoxb2	Cacna1c	Glul
		Txndc17	Hs6st2	Calcoco2	Gm11956
		Vgll3	Hspb1	Calhm5	Gm12118
		Wnt10a	Id4	Calr4	Gm12918
		Wnt3	Ier2	Camk4	Gm14440
		Wnt3a	Ifitm1	Capn12	Gm1673
		Wnt6	Ifitm3	Capn6	Gm19119
		Wnt7a	Igdcc3	Caps2	Gm3250
		Wnt7b	Igf2	Catspere2	Gm7720
		Wnt9b	Ipo13	Cbfa2t3	Gnal
		Zcchc12	Isl1	Ccdc144b	Gstk1
			Itm2a	Cd163	H2ac13
			Itpkb	Cd200r2	H3c13
			Klf5	Cd226	H3c15
			Krt15	Cd59a	Hey1
			Krt19	Cdh10	Hey2
			Krt7	Cdh6	Homez
			Krtcap3	Cdk15	Hoxb2
			Ldhb	Celf2	Hoxc5
			Lgi2	Cenpc1	Htra1
			Lgr4	Cers4	Igdcc3
			Llgl2	Ces1a	Igf2
			Lsm14b	Ces2b	Igsf9b
			Lypd2	Ces2f	Inafm1
			Lypd6	Cfap161	Ing2
			Lypd6b	Cfap44	Irx2
			Mdk	Cfap70	Irx6
			Meis2	Cfap74	Itga2
			Mfge8	Chl1	Kbtbd11
			Mmp11	Chst3	Kremen2
			Mpc2	Cldn9	Krt14
			Mt1	Clec2h	Krt15
			Mt2	Clec4f	Krt7
			Mxd4	Clic5	Krt9
			Nbl1	Clu	Lama3
			Nkx2-3	Cmya5	Ldhb
			Nnat	Cnga1	Lef1
			Npepl1	Cngb1	Lgals1
			Nt5dc2	Cnn1	Limk1
			Ogfr	Cnpy1	Lpar3
			Osbpl6	Cpb1	Lrrc4
			Oscp1	Cpn2	Man1a2
			P4ha3	Cpne6	Me1
			Palm3	Cracr2a	Mgll
			Pax9	Crb1	Mmp2
			Pbx3	Crhr2	Mn1
			Pcolce	Crlf1	Mpc2
			Pgm1	Crtac1	Mpped2
			Pitx1	Csf2rb2	Mrc2
			Pkdcc	Csrp2	Mrgprf
			Pkp4	Cxcl11	Mroh2a
			Plcd1	Cxcl5	Msx1
			Ppcs	Cxxc4	Mt1
			Ppp2r2d	Cyfip2	Mt2
			Prss8	Cyp17a1	Myl9
			Ptch1	D130040H23Rik	Myo18a
			Ptch2	D430041D05Rik	Myzap
			Rab20	Dab1	Nab2
			Rai1	Dach1	Nbl1
			Retreg1	Dcbld2	Nckap5
			Rnf128	Dcdc2a	ND5
			Rpl3-ps1	Dclre1c	Nipal4
			Rprm	Dcx	Nkd1
			Rps3a2	Diras1	Notch1
			Rps3a3	Disp3	Npr3
			Rtl3	Dkk3	Ntng2
			Ruvbl2	Dlx2	Nudt11
			Selenbp1	Dmbx1	Nup62cl
			Sema3d	Dmrt2	Obox5
			Sema6a	Dnah10	Obscn
			Shh	Dnase2b	Oit3
			Shisa2	Draxin	Olfm1
			Shmt2	Dusp6	Olfr1013
			Siva1	Duxf3	Olfr1388
			Slc25a39	E030018B13Rik	Olfr1512
			Smox	Ecm2	Olfr152
			Smtn	Egfem1	Olfr222
			Sord	Egfl6	Olfr43
			Sox12	Egr3	Olfr642
			Sox2	Elmo1	Olfr772
			Sox5	Elobl	Olfr827
			Sox9	Eml5	Osgin1
			Spef1	Emp3	Oxct1
			Spon2	Enam	Palm3
			Stxbp2	Enc1	Paqr6
			Sult5a1	Entpd4	Pcdh18
			Tbx1	Epb42	Pcdh9
			Tead2	Epha10	Pdlim1
			Tgfa	Epha7	Penk
			Timm44	Ephb1	Pgam2
			Tinagl1	Erich3	Pgm1
			Tle1	Ermp1	Phlda2
			Tlnrd1	Esr2	Pik3r5
			Tmprss13	Etv5	Pkdcc
			Tns3	Exoc3l2	Pkp1
			Trpm4	Eya2	Pla2r1
			Tspan4	F830016B08Rik	Plbd1
			Ttc6	Faim2	Polr3g
			Tubb2a	Fam13b	Pou3f1
			Tubb6	Fam167a	Ppargc1b
			Tuft1	Fancm	Ppcdc
			Ublcp1	Fbxl13	Ppl
			Uchl1	Fbxw22	Ppp2r5a
			Upk1b	Fcgr2b	Prdx5
			Upk3bl	Fech	Proser2
			Vill	Fer1l4	Prpf40a
			Vps37d	Fer1l5	Prps2
			Xrcc1	Fgb	Psph
			Zbtb42	Fgd4	Ptpre
			Zbtb8b	Fgd5	Ptprn
				Fgf20	Rapgefl1
				Fgr	Rasgrf1
				Ficd	Rhbdl3
				Filip1	Rhox4b
				Flg2	Rnase4
				Flrt1	Rnf128
				Fndc11	Rnf144b
				Focad	Ror1
				Fosb	Rpl10l
				Foxo1	Rpl21-ps12
				Frmpd3	Rps3a2
				Fut8	Rspo3
				Fzd1	S100a14
				Fzd3	S100a16
				Fzd4	Samd8
				G6pd2	Samsn1
				Garin3	Selenbp1
				Gask1a	Sema4g
				Gbp5	Sema5a
				Gcm1	Sh3bp5
				Gcnt7	Slc16a2
				Gdf6	Slc25a48
				Gja1	Slc35b3
				Gja5	Slc9a3r2
				Gli1	Snai2
				Gm10318	Snx31
				Gm10653	Sord
				Gm11541	Sostdc1
				Gm11956	Sowahc
				Gm12253	Sprr2a2
				Gm12266	Srsy
				Gm12790	St8sia3
				Gm12816	Stt3a
				Gm13238	Tafa3
				Gm13498	Tafa5
				Gm14130	Tdrp
				Gm14391	Tes
				Gm14857	Tgfb1i1
				Gm15765	Tgm1
				Gm16061	Tlnrd1
				Gm18210	Tmem178
				Gm18262	Tmem79
				Gm18425	Tmsb10
				Gm18451	Tnfrsf19
				Gm18642	Tnik
				Gm18683	Trim16
				Gm18694	Trim62
				Gm18963	Trpm5
				Gm19119	Tspan18
				Gm19283	Ttc28
				Gm2011	Ttc7b
				Gm20878	Ube2e3
				Gm21244	Ube2ql1
				Gm266	Ubxn2a
				Gm3115	Ucp2
				Gm3250	Ugt1a6a
				Gm32717	Upk1b
				Gm34424	Vmn1r14
				Gm34432	Vmn2r16
				Gm3542	Wnt10b
				Gm41041	Wnt2
				Gm4451	Zfp750
				Gm45351	Zfyve28
				Gm4780	Zscan4-ps1
				Gm4981
				Gm5047
				Gm5049
				Gm5108
				Gm5120
				Gm5259
				Gm5301
				Gm5303
				Gm53057
				Gm5380
				Gm5431
				Gm5575
				Gm5750
				Gm5798
				Gm6545
				Gm6676
				Gm6689
				Gm6808
				Gm6944
				Gm7043
				Gm7049
				Gm7168
				Gm7356
				Gm7361
				Gm8126
				Gm8146
				Gm8251
				Gm8334
				Gm8353
				Gm8513
				Gm8825
				Gm9358
				Gm9391
				Gm9445
				Gm9507
				Gnal
				Gpr31c
				Gpr37
				Gpr4
				Grik2
				Grin3b
				Grk4
				Grm2
				Gsdmcl-ps
				Gstt1
				Gvin2
				H2-Q7
				H3c13
				H3c15
				Hacd1
				Hapln4
				Hectd2
				Helz2
				Hes6
				Hey2
				Hfe
				Hip1
				Hkdc1
				Hlf
				Hoxc5
				Hpcal4
				Hpd
				Hrh1
				Hs6st2
				Hspb2
				I0C0044D17Rik
				Ibsp
				Id4
				Ifi206
				Ifit1bl2
				Ifitm1
				Ifitm3
				Ift80
				Igfn1
				Igsf10
				Il17rb
				Il36g
				Ildr2
				Iqcn
				Iqsec3
				Irf2bp2
				Irs1
				Irx2
				Irx6
				Isl1
				Islr2
				Itga2
				Itgae
				Itgb2l
				Itgb3
				Kbtbd11
				Kbtbd12
				Kcna2
				Kcnh3
				Kcnh5
				Kcnh6
				Kcnj10
				Kcnmb1
				Kcnq3
				Kcnrg
				Kcnt1
				Kctd12b
				Kif1a
				Kl
				Klf5
				Klhl20
				Klk13
				Klrc2
				Kremen2
				Krt14
				Krt71
				Krt72
				Krt9
				Krtap10-4
				Krtcap3
				Ksr1
				Kynu
				Lactb2
				Lamc2
				Lamc3
				Lcn2
				Lef1
				Lemd1
				Lgi3
				Lgr6
				Lhcgr
				Lhfpl3
				Limk1
				Lipo2
				Lipo3
				Lmo2
				Lmod3
				Lratd1
				Lrfn2
				Lrp1b
				Lrrc30
				Lrriq3
				Lrtm2
				Ly6a
				Ly6c2
				Lypd2
				Marchf10
				Mbnl3
				Mcoln2
				Mef2a
				Meltf
				Mettl21e
				Mgam
				Mgll
				Mical2
				Mmp12
				Mr1
				Mrgprb2
				Mrgprf
				Mroh2a
				Mroh2b
				Ms4a12
				Ms4a20
				Msr1
				Msx1
				Mtmr11
				Muc5b
				Mup14
				Myh2
				Mylk2
				Myo15
				Myt1
				Naaa
				Nckap5
				ND5
				Ndrg1
				Neb
				Necab1
				Nek10
				Neu4
				Neurod4
				Niban1
				Nipal2
				Nkx2-3
				Nlrc5
				Nlrp9c
				Noct
				Nopchap1
				Nos1
				Nox4
				Npc1l1
				Nptx2
				Npy2r
				Nrxn1
				Nrxn3
				Nsf
				Ntm
				Ntng2
				Ntrk2
				Nup210
				Nyx
				Oas1d
				Oasl1
				Obox4-ps39
				Obox5
				Obscn
				Oca2
				Ocstamp
				Odad4
				Olfm5
				Olfr1001-ps1
				Olfr1009
				Olfr1013
				Olfr1014
				Olfr1033
				Olfr1034
				Olfr1039
				Olfr1048
				Olfr108
				Olfr1085
				Olfr1104
				Olfr1116
				Olfr1120
				Olfr1123
				Olfr1126
				Olfr1129
				Olfr1135
				Olfr1152
				Olfr1160
				Olfr1167
				Olfr1168
				Olfr118
				Olfr1180
				Olfr12
				Olfr121
				Olfr1213
				Olfr122
				Olfr1220
				Olfr1221
				Olfr1222
				Olfr1226
				Olfr1233
				Olfr1240
				Olfr1246
				Olfr127
				Olfr1276
				Olfr1278
				Olfr1305
				Olfr1307
				Olfr1310
				Olfr1321
				Olfr1349
				Olfr1360
				Olfr1388
				Olfr139
				Olfr1392
				Olfr140
				Olfr1416
				Olfr1417
				Olfr1419
				Olfr1434
				Olfr1437
				Olfr1449
				Olfr1450
				Olfr1487
				Olfr149
				Olfr1512
				Olfr152
				Olfr167
				Olfr17
				Olfr207
				Olfr213
				Olfr214
				Olfr222
				Olfr231
				Olfr243
				Olfr281
				Olfr295
				Olfr344
				Olfr376
				Olfr381
				Olfr394
				Olfr403
				Olfr410
				Olfr414
				Olfr43
				Olfr453
				Olfr458
				Olfr459
				Olfr46
				Olfr478
				Olfr488
				Olfr491
				Olfr495
				Olfr497
				Olfr510
				Olfr575
				Olfr586
				Olfr6
				Olfr600
				Olfr639
				Olfr64
				Olfr643
				Olfr648
				Olfr667
				Olfr669
				Olfr679
				Olfr686
				Olfr689
				Olfr690
				Olfr713
				Olfr734
				Olfr74
				Olfr740
				Olfr767
				Olfr772
				Olfr786
				Olfr798
				Olfr825
				Olfr827
				Olfr853
				Olfr858-ps1
				Olfr859
				Olfr948
				Olfr954
				Olfr976
				Olfr985
				Olfr99
				Olr1
				Osgin1
				P2rx1
				Pak3
				Pappa2
				Paqr3
				Paqr5
				Pate2
				Pax5
				Pcdhb12
				Pcdhb14
				Pcdhb8
				Pcdhga2
				Pcyt1a
				Pdlim5
				Pdyn
				Penk
				Phactr3
				Pi16
				Pign
				Pik3r5
				Pip
				Pirt
				Pitx1
				Pkd1l2
				Pkp1
				Pkp4
				Plbd1
				Pnldc1
				Pnoc
				Pnpla1
				Pnpla8
				Pom121l2
				Pot1b
				Potefam3a
				Potefam3d
				Ppcdc
				Ppp1r12b
				Ppp1r1a
				Ppp2r2c
				Ppp2r5a
				Ppp3r2
				Pramel37
				Pramel38
				Prf1
				Procr
				Proser2
				Prss45
				Psapl1
				Psg16
				Psg22
				Psma8
				Ptar1
				Ptch1
				Ptch2
				Ptchd3
				Ptges3l
				Pthlh
				Ptk2b
				Ptpre
				Ptprn
				Ptpru
				Ptprz1
				Rabgap1l
				Radil
				Rasal1
				Rasal3
				Rasgrf1
				Rbm41
				Rbpjl
				Reg2
				Rerg
				Rhbdl3
				Rho
				Rhox8
				Rnase13
				Rock1
				Ror1
				Rp1l1
				Rpl10l
				Rpl34-ps2
				Rpl7a-ps2
				Rprm
				Rspo1
				Rubcnl
				Runx1
				Runx2
				Rxfp4
				Ryr1
				Samd13
				Samsn1
				Scara5
				Scart2
				Scin
				Scn1b
				Scn2a
				Sectm1b
				Sema3d
				Serpina3j
				Serpinb6b
				Sfi1
				Sfmbt2
				Sh3kbp1
				Shank1
				Shc4
				She
				Shh
				Sik2
				Skint8
				Slamf7
				Slc10a6
				Slc12a3
				Slc13a2
				Slc17a2
				Slc17a3
				Slc17a6
				Slc1a1
				Slc23a2
				Slc23a4
				Slc26a7
				Slc26a9
				Slc2a2
				Slc30a2
				Slc39a11
				Slc4a4
				Slc5a12
				Slc6a2
				Slc7a11
				Slfn3
				Slfn8
				Slfn9
				Smim45
				Sorcs1
				Sox13
				Sox2
				Sp110
				Sp5
				Spata13
				Speer5-ps1
				Spink5
				Spopfm2
				Sprr2a2
				Spry2
				Spry4
				Sptbn4
				Srsy
				St8sia1
				St8sia3
				Stac
				Stap1
				Sting1
				Stt3a
				Supt16
				Sv2c
				Synm
				Tafa3
				Tagln
				Tas1r3
				Tbx1
				Tbx21
				Tc2n
				Tcp10a
				Tenm2
				Tent5c
				Tfec
				Tgfb2
				Thsd4
				Thsd7b
				Tlr9
				Tmc5
				Tmcc1
				Tmem132d
				Tmem132e
				Tmem143
				Tmem72
				Tmem79
				Tnf
				Tnfrsf19
				Tnfrsf22
				Tnfrsf8
				Tnr
				Tnxb
				Toporsl
				Tph2
				Tpk1
				Tpsb2
				Traf5
				Trcg1
				Trem1
				Treml2
				Trim14
				Trim16
				Trim17
				Trpc6
				Trpm5
				Tspan18
				Ttc16
				Ttc24
				Ttc7b
				Ttc9b
				Ttll2
				Ttn
				Tubb3
				Tuft1
				Txk
				Ubqln3
				Ugt1a6a
				Ugt1a7c
				Umodl1
				Upk3bl
				Ushbp1
				Usp17la
				V1rg10
				Vcl
				Vgll2
				Vmn1r-ps15
				Vmn1r14
				Vmn1r155
				Vmn1r169
				Vmn1r172
				Vmn1r173
				Vmn1r175
				Vmn1r18
				Vmn1r188
				Vmn1r191
				Vmn1r192
				Vmn1r197
				Vmn1r20
				Vmn1r201
				Vmn1r218
				Vmn1r223
				Vmn1r233
				Vmn1r237
				Vmn1r238
				Vmn1r254
				Vmn1r34
				Vmn1r47
				Vmn1r52
				Vmn1r54
				Vmn1r6
				Vmn1r81
				Vmn1r87
				Vmn1r88
				Vmn1r89
				Vmn2r-ps54
				Vmn2r101
				Vmn2r114
				Vmn2r117
				Vmn2r120
				Vmn2r16
				Vmn2r28
				Vmn2r29
				Vmn2r30
				Vmn2r31
				Vmn2r44
				Vmn2r53
				Vmn2r56
				Vmn2r59
				Vmn2r60
				Vmn2r65
				Vmn2r73
				Vmn2r75
				Vmn2r76
				Vmn2r79
				Vmn2r90
				Vmn2r99
				Vsig10l
				Vwa2
				Wnt10b
				Wnt16
				Xdh
				Xirp1
				Xkr7
				Xrcc4
				Zbtb21
				Zfp369
				Zfp385c
				Zfp607b
				Zfp697
				Zfp709
				Zfp750
				Zfp804a
				Zfp872
				Zfp964
				Zscan10
				Zscan4-ps1
